# Supplementary material for: Electrochemical, Tribological and Biocompatible Performance of Electron Beam Modified and Coated Ti6Al4V Alloy
Source: Int J Mol Sci. 2021 Jun 14;22(12):6369. doi: 10.3390/ijms22126369 (PMC8232333; doi:10.3390/ijms22126369)
Supplement: Supplementary file 1 [file ijms-22-06369-s001.zip]

Archive with 1 entries (1 files):
- ijms-1232624-supplementary.pdf
